# Supplementary material for: Antibody Response to SARS-CoV-2 Infection and Vaccination in COVID-19-naïve and Experienced Individuals
Source: Viruses. 2022 Feb 10;14(2):370. doi: 10.3390/v14020370 (PMC8878640; doi:10.3390/v14020370)
Supplement: Supplementary file 1 [file viruses-14-00370-s001.zip]

Archive with 4 entries (4 files):
- Figure S1 with legend.pdf
- Figure S1_revised_final.pdf
- Figure S2 with legend.pdf
- Table S1.pdf
